# Supplementary material for: Dietary changes based on food purchase patterns following a type 2 diabetes diagnosis
Source: Public Health Nutr. 2022 Jun 17;25(10):2782–93. doi: 10.1017/S1368980022001409 (PMC9991834; doi:10.1017/S1368980022001409)
Supplement: Supplementary file 1 [file S1368980022001409sup.zip]

Archive with 2 entries (2 files):
- S1368980022001409sup001.docx
- S1368980022001409sup002.docx
